# Supplementary material for: Universal High-Resolution Copper Patterning on Diverse Substrates via Sequential Laser-Induced Transfer and Electroless Plating
Source: Micromachines (Basel). 2026 Mar 24;17(4):391. doi: 10.3390/mi17040391 (PMC13117894; doi:10.3390/mi17040391)
Supplement: Supplementary file 1 [file micromachines-17-00391-s001.zip]

Archive with 1 entries (1 files):
- micromachines-4200717-supplementary.pdf
